# Supplementary material for: High-frequency conductive hearing loss as a diagnostic test for incomplete ossicular discontinuity in non-cholesteatomatous chronic suppurative otitis media
Source: PLoS One. 2017 Dec 21;12(12):e0189997. doi: 10.1371/journal.pone.0189997 (PMC5739461; doi:10.1371/journal.pone.0189997)
Supplement: S1 Spreadsheet — (XLSX) [file pone.0189997.s001.xlsx]

## Sheet: Results
	Patient	HfCHL - Test	Gold Standard
	1	0.5	Without OD
	2	6	Without OD						N
	3	-3	Without OD		Average Without OD	2.24378	Without OD > 10:	14	201	0.0696517
	4	-2.75	Without OD		Average Complete OC	6.13068	Complete OD > 10:	5	44	0.113636
	5	4.5	Without OD		Average IOD 1	18.2917	IOD 1 < 10:	10	48	0.208333
	6	4.75	Without OD		Average IOD 2	24.2286	IOD 2 < 10:	4	35	0.114286
	7	-0.75	Without OD		Average All IOD	20.7952	Total IOD < 10:	14	83	0.168675
	8	7.5	Without OD						328
	9	-5	Without OD
	10	2.25	Without OD
	11	-2	Without OD		OD = Ossicular Discontinuity
	12	17.25	Without OD		IOD = Incomplete Ossicular Discontinuity
	13	2.75	Without OD
	14	-4	Without OD
	15	-4.75	Without OD
	16	7.75	Without OD
	17	4.25	Without OD
	18	-2.25	Without OD
	19	13.25	Without OD
	20	13.25	Without OD
	21	-4.5	Without OD
	22	1.75	Without OD
	23	0.75	Without OD
	24	-1.5	Without OD
	25	2.5	Without OD
	26	-4	Without OD
	27	-1.75	Without OD
	28	-3.75	Without OD
	29	-3.5	Without OD
	30	-3.25	Without OD
	31	5.25	Without OD
	32	6.5	Without OD
	33	5.75	Without OD
	34	3.25	Without OD
	35	3.75	Without OD
	36	5.5	Without OD
	37	7.25	Without OD
	38	0.25	Without OD
	39	-0.5	Without OD
	40	-1	Without OD
	41	7	Without OD
	42	6.75	Without OD
	43	-0.25	Without OD
	44	1.5	Without OD
	45	1.25	Without OD
	46	-2.5	Without OD
	47	-1.25	Without OD
	48	0	Without OD
	49	-4.25	Without OD
	50	6.25	Without OD
	51	8	Without OD
	52	22.5	Without OD
	53	1	Without OD
	54	6.5	Without OD
	55	-3	Without OD
	56	2	Without OD
	57	6	Without OD
	58	-1	Without OD
	59	1.25	Without OD
	60	4.75	Without OD
	61	8	Without OD
	62	7.5	Without OD
	63	-3.25	Without OD
	64	7.75	Without OD
	65	-0.5	Without OD
	66	4.5	Without OD
	67	0	Without OD
	68	21	Without OD
	69	-2	Without OD
	70	3.25	Without OD
	71	0.25	Without OD
	72	-5	Without OD
	73	-0.25	Without OD
	74	-4.25	Without OD
	75	0.75	Without OD
	76	1.75	Without OD
	77	-1.25	Without OD
	78	-1.75	Without OD
	79	3	Without OD
	80	4.25	Without OD
	81	-3.75	Without OD
	82	-4.5	Without OD
	83	2.25	Without OD
	84	3.75	Without OD
	85	11.5	Without OD
	86	6.25	Without OD
	87	4	Without OD
	88	-3.5	Without OD
	89	-0.75	Without OD
	90	2.75	Without OD
	91	-2.5	Without OD
	92	35	Without OD
	93	-2.25	Without OD
	94	15.5	Without OD
	95	5.5	Without OD
	96	3.5	Without OD
	97	5.75	Without OD
	98	-4	Without OD
	99	2.5	Without OD
	100	-1.5	Without OD
	101	-5.25	Without OD
	102	0.5	Without OD
	103	16.75	Without OD
	104	7.25	Without OD
	105	-2.75	Without OD
	106	-4.75	Without OD
	107	4.75	Without OD
	108	-0.5	Without OD
	109	6.75	Without OD
	110	1	Without OD
	111	2.25	Without OD
	112	0.25	Without OD
	113	18	Without OD
	114	5.25	Without OD
	115	4.5	Without OD
	116	-8	Without OD
	117	13.5	Without OD
	118	5	Without OD
	119	-4.5	Without OD
	120	-2.25	Without OD
	121	-3.5	Without OD
	122	-1.25	Without OD
	123	4	Without OD
	124	3.25	Without OD
	125	7	Without OD
	126	2.5	Without OD
	127	0	Without OD
	128	3	Without OD
	129	1.25	Without OD
	130	-4.75	Without OD
	131	7.25	Without OD
	132	6.5	Without OD
	133	17.5	Without OD
	134	-1.5	Without OD
	135	-2.5	Without OD
	136	-4	Without OD
	137	-4.25	Without OD
	138	1.5	Without OD
	139	-3.25	Without OD
	140	5.75	Without OD
	141	2.75	Without OD
	142	1.75	Without OD
	143	7.75	Without OD
	144	-3	Without OD
	145	-0.25	Without OD
	146	-1.75	Without OD
	147	13.25	Without OD
	148	7.5	Without OD
	149	-5	Without OD
	150	-2.75	Without OD
	151	6.25	Without OD
	152	0.5	Without OD
	153	-2	Without OD
	154	2	Without OD
	155	3.75	Without OD
	156	5.5	Without OD
	157	-3.75	Without OD
	158	-0.75	Without OD
	159	0.75	Without OD
	160	1	Without OD
	161	1.25	Without OD
	162	8	Without OD
	163	-4	Without OD
	164	5	Without OD
	165	8.5	Without OD
	166	6	Without OD
	167	1.5	Without OD
	168	-3.5	Without OD
	169	2.25	Without OD
	170	3.75	Without OD
	171	2.5	Without OD
	172	-2.75	Without OD
	173	0	Without OD
	174	2.75	Without OD
	175	4.75	Without OD
	176	7.5	Without OD
	177	7.75	Without OD
	178	-1.25	Without OD
	179	0.25	Without OD
	180	4	Without OD
	181	-2.5	Without OD
	182	-2	Without OD
	183	-3.25	Without OD
	184	-1.5	Without OD
	185	-4.5	Without OD
	186	-3.75	Without OD
	187	-4.25	Without OD
	188	-3	Without OD
	189	-4.75	Without OD
	190	5.5	Without OD
	191	1.75	Without OD
	192	-0.5	Without OD
	193	4.5	Without OD
	194	-1	Without OD
	195	7.25	Without OD
	196	-0.25	Without OD
	197	16.75	Without OD
	198	3	Without OD
	199	-2.25	Without OD
	200	6.5	Without OD
	201	-0.75	Without OD
	202	8.25	Complete OD
	203	10	Complete OD
	204	2.5	Complete OD
	205	1.5	Complete OD
	206	25	Complete OD
	207	3.5	Complete OD
	208	3.25	Complete OD
	209	6	Complete OD
	210	0.75	Complete OD
	211	9	Complete OD
	212	0.25	Complete OD
	213	7	Complete OD
	214	17.25	Complete OD
	215	-8.5	Complete OD
	216	2.75	Complete OD
	217	7.5	Complete OD
	218	4	Complete OD
	219	5.25	Complete OD
	220	6.5	Complete OD
	221	3	Complete OD
	222	1.25	Complete OD
	223	1	Complete OD
	224	7.75	Complete OD
	225	4.25	Complete OD
	226	5.75	Complete OD
	227	13.75	Complete OD
	228	26	Complete OD
	229	9.25	Complete OD
	230	1.75	Complete OD
	231	8	Complete OD
	232	6.25	Complete OD
	233	5.5	Complete OD
	234	0	Complete OD
	235	6.75	Complete OD
	236	0.5	Complete OD
	237	12	Complete OD
	238	9.75	Complete OD
	239	4.5	Complete OD
	240	2.25	Complete OD
	241	9.5	Complete OD
	242	2	Complete OD
	243	7	Complete OD
	244	8.5	Complete OD
	245	1.75	Complete OD
	246	21.75	IOD Type 1
	247	6	IOD Type 1
	248	12.75	IOD Type 1
	249	17.75	IOD Type 1
	250	28.25	IOD Type 1
	251	24	IOD Type 1
	252	22.25	IOD Type 1
	253	7.25	IOD Type 1
	254	19	IOD Type 1
	255	18.25	IOD Type 1
	256	20	IOD Type 1
	257	29	IOD Type 1
	258	12	IOD Type 1
	259	18.5	IOD Type 1
	260	26.5	IOD Type 1
	261	9.25	IOD Type 1
	262	23.75	IOD Type 1
	263	14.25	IOD Type 1
	264	1.75	IOD Type 1
	265	21.5	IOD Type 1
	266	4.25	IOD Type 1
	267	17	IOD Type 1
	268	10.5	IOD Type 1
	269	28.5	IOD Type 1
	270	25	IOD Type 1
	271	28.75	IOD Type 1
	272	29.5	IOD Type 1
	273	13.25	IOD Type 1
	274	29.75	IOD Type 1
	275	24.5	IOD Type 1
	276	5	IOD Type 1
	277	7.75	IOD Type 1
	278	12.5	IOD Type 1
	279	-2.5	IOD Type 1
	280	16.75	IOD Type 1
	281	8.25	IOD Type 1
	282	27.5	IOD Type 1
	283	24.75	IOD Type 1
	284	8	IOD Type 1
	285	21.25	IOD Type 1
	286	27	IOD Type 1
	287	24.25	IOD Type 1
	288	15.5	IOD Type 1
	289	26	IOD Type 1
	290	25.25	IOD Type 1
	291	27.25	IOD Type 1
	292	15.25	IOD Type 1
	293	23.5	IOD Type 1
	294	15.5	IOD Type 2
	295	22	IOD Type 2
	296	23	IOD Type 2
	297	27	IOD Type 2
	298	24.5	IOD Type 2
	299	20.75	IOD Type 2
	300	13	IOD Type 2
	301	28.25	IOD Type 2
	302	35.5	IOD Type 2
	303	-2.5	IOD Type 2
	304	21.75	IOD Type 2
	305	35	IOD Type 2
	306	17.5	IOD Type 2
	307	8	IOD Type 2
	308	38.25	IOD Type 2
	309	11.25	IOD Type 2
	310	30.5	IOD Type 2
	311	17	IOD Type 2
	312	22.75	IOD Type 2
	313	35.75	IOD Type 2
	314	26.5	IOD Type 2
	315	16.75	IOD Type 2
	316	36.25	IOD Type 2
	317	34.25	IOD Type 2
	318	7.75	IOD Type 2
	319	11.5	IOD Type 2
	320	14	IOD Type 2
	321	39.5	IOD Type 2
	322	15.75	IOD Type 2
	323	30.75	IOD Type 2
	324	0.75	IOD Type 2
	325	40.5	IOD Type 2
	326	44.5	IOD Type 2
	327	39.75	IOD Type 2
	328	44.75	IOD Type 2

## Sheet: DOI_1_e_2
		W/ IOD (sick) N=83	W/O IOD (Healthy) N=245					Cut-Off	True Positive	False Negative	False Positive	True Negative	Total Positive	Total Negative	Sensitivity	Specificity	1-Specif.	Pre-Test Prob. or Prevalence	Post-Test Prob. or PPV	NPV	LR +	LR -
		21.75	0.5					-5	83	0	242	6	325	6	1	0.0241935	0.975806	0.253049	0.255385	1	1.02479	0	-0.0159671
		6	6					-4.75	83	0	239	10	322	10	1	0.0401606	0.959839	0.253049	0.257764	1	1.04184	0	-0.0160643
		12.75	-3					-4.5	83	0	235	14	318	14	1	0.0562249	0.943775	0.253049	0.261006	1	1.05957	0	-0.0160643
		17.75	-2.75					-4.25	83	0	231	18	314	18	1	0.0722892	0.927711	0.253049	0.264331	1	1.07792	0	-0.0197108
		28.25	4.5					-4	83	0	227	23	310	23	1	0.092	0.908	0.253049	0.267742	1	1.10132	0	-0.0164337
		24	4.75					-3.75	83	0	222	27	305	27	1	0.108434	0.891566	0.253049	0.272131	1	1.12162	0	-0.0160643
		22.25	-0.75					-3.5	83	0	218	31	301	31	1	0.124498	0.875502	0.253049	0.275748	1	1.1422	0	-0.0160643
		7.25	7.5					-3.25	83	0	214	35	297	35	1	0.140562	0.859438	0.253049	0.279461	1	1.16355	0	-0.0160643
		19	-5					-3	83	0	210	39	293	39	1	0.156627	0.843373	0.253049	0.283276	1	1.18571	0	-0.0160643
		18.25	2.25					-2.75	83	0	206	43	289	43	1	0.172691	0.827309	0.253049	0.287197	1	1.20874	0	-0.0158753
		20	-2					-2.5	83	2	202	47	285	49	0.976471	0.188755	0.811245	0.253049	0.291228	0.959184	1.20367	0.124656	-0.0156817
		29	17.25					-2.25	81	2	198	51	279	53	0.975904	0.204819	0.795181	0.253049	0.290323	0.962264	1.22727	0.117647	-0.0156772
		12	2.75					-2	81	2	194	55	275	57	0.975904	0.220884	0.779116	0.253049	0.294545	0.964912	1.25258	0.109091	-0.0126745
		18.5	-4					-1.75	81	2	190	58	271	60	0.975904	0.233871	0.766129	0.253049	0.298893	0.966667	1.27381	0.103033	-0.0147606
		26.5	-4.75					-1.5	81	2	187	62	268	64	0.975904	0.248996	0.751004	0.253049	0.302239	0.96875	1.29947	0.0967742	-0.0156772
		9.25	7.75					-1.25	81	2	183	66	264	68	0.975904	0.26506	0.73494	0.253049	0.306818	0.970588	1.32787	0.0909091	-0.0128483
		23.75	4.25					-1	81	2	179	69	260	71	0.975904	0.278226	0.721774	0.253049	0.311538	0.971831	1.35209	0.0866073	-0.0145867
		14.25	-2.25					-0.75	81	2	176	73	257	75	0.975904	0.293173	0.706827	0.253049	0.315175	0.973333	1.38068	0.0821918	-0.0156772
		1.75	13.25					-0.5	81	2	172	77	253	79	0.975904	0.309237	0.690763	0.253049	0.320158	0.974684	1.41279	0.0779221	-0.0156772
		21.5	13.25					-0.25	81	2	168	81	249	83	0.975904	0.325301	0.674699	0.253049	0.325301	0.975904	1.44643	0.0740741	-0.0182482
		4.25	-4.5					0	81	2	164	86	245	88	0.975904	0.344	0.656	0.253049	0.330612	0.977273	1.48766	0.0700476	-0.0195181
		17	1.75					0.25	81	2	159	91	240	93	0.975904	0.364	0.636	0.253049	0.3375	0.978495	1.53444	0.0661989	-0.0171038
		10.5	0.75					0.5	81	2	154	95	235	97	0.975904	0.381526	0.618474	0.253049	0.344681	0.979381	1.57792	0.0631579	-0.0155839
		28.5	-1.5					0.75	81	3	150	99	231	102	0.964286	0.39759	0.60241	0.253049	0.350649	0.970588	1.60071	0.0898268	-0.0154871
		25	2.5					1	80	3	146	103	226	106	0.963855	0.413655	0.586345	0.253049	0.353982	0.971698	1.64384	0.0873786	-0.0176823
		28.75	-4					1.25	80	3	142	108	222	111	0.963855	0.432	0.568	0.253049	0.36036	0.972973	1.69693	0.083668	-0.0171559
		29.5	-1.75					1.5	80	3	137	112	217	115	0.963855	0.449799	0.550201	0.253049	0.368664	0.973913	1.75182	0.0803571	-0.0194693
		13.25	-3.75					1.75	80	4	133	118	213	122	0.952381	0.47012	0.52988	0.253049	0.375587	0.967213	1.79735	0.101291	-0.0169318
		29.75	-3.5					2	79	4	127	121	206	125	0.951807	0.487903	0.512097	0.253049	0.383495	0.968	1.85865	0.0987753	-0.015321
		24.5	-3.25					2.25	79	4	124	126	203	130	0.951807	0.504	0.496	0.253049	0.389163	0.969231	1.91897	0.0956206	-0.0190361
		5	5.25					2.5	79	4	119	131	198	135	0.951807	0.524	0.476	0.253049	0.39899	0.97037	1.9996	0.0919709	-0.0190361
		7.75	6.5					2.75	79	4	114	136	193	140	0.951807	0.544	0.456	0.253049	0.409326	0.971429	2.0873	0.0885897	-0.0173695
		12.5	5.75					3	79	4	109	140	188	144	0.951807	0.562249	0.437751	0.253049	0.420213	0.972222	2.17431	0.0857143	-0.0152901
		-2.5	3.25					3.25	79	4	105	144	184	148	0.951807	0.578313	0.421687	0.253049	0.429348	0.972973	2.25714	0.0833333	-0.012164
		16.75	3.75					3.5	79	4	101	146	180	150	0.951807	0.591093	0.408907	0.253049	0.438889	0.973333	2.32769	0.0815316	-0.0107711
		8.25	5.5					3.75	79	4	99	150	178	154	0.951807	0.60241	0.39759	0.253049	0.44382	0.974026	2.39394	0.08	-0.0152901
		27.5	7.25					4	79	4	95	154	174	158	0.951807	0.618474	0.381526	0.253049	0.454023	0.974684	2.49474	0.0779221	-0.0138048
		24.75	0.25					4.25	79	5	91	157	170	162	0.940476	0.633065	0.366935	0.253049	0.464706	0.969136	2.56306	0.0940249	-0.0140411
		8	-0.5					4.5	78	5	88	162	166	167	0.939759	0.648	0.352	0.253049	0.46988	0.97006	2.66977	0.0929645	-0.0175422
		21.25	-1					4.75	78	5	83	166	161	171	0.939759	0.666667	0.333333	0.253049	0.484472	0.97076	2.81928	0.0903614	-0.0126068
		27	7					5	78	6	79	168	157	174	0.928571	0.680162	0.319838	0.253049	0.496815	0.965517	2.90325	0.105017	-0.008682
		24.25	6.75					5.25	77	6	77	171	154	177	0.927711	0.689516	0.310484	0.253049	0.5	0.966102	2.98795	0.10484	-0.0134368
		15.5	-0.25					5.5	77	6	74	176	151	182	0.927711	0.704	0.296	0.253049	0.509934	0.967033	3.13416	0.102683	-0.0175259
		26	1.5					5.75	77	6	69	180	146	186	0.927711	0.722892	0.277108	0.253049	0.527397	0.967742	3.34783	0.1	-0.0148143
		25.25	1.25					6	77	7	65	184	142	191	0.916667	0.738956	0.261044	0.253049	0.542254	0.963351	3.51154	0.112772	-0.0147175
		27.25	-2.5					6.25	76	7	61	188	137	195	0.915663	0.75502	0.24498	0.253049	0.554745	0.964103	3.7377	0.111702	-0.0155479
		15.25	-1.25					6.5	76	7	57	193	133	200	0.915663	0.772	0.228	0.253049	0.571429	0.965	4.01606	0.109245	-0.0167773
		23.5	0					6.75	76	7	52	196	128	203	0.915663	0.790323	0.209677	0.253049	0.59375	0.965517	4.36701	0.106713	-0.0118031
		15.5	-4.25					7	76	7	49	200	125	207	0.915663	0.803213	0.196787	0.253049	0.608	0.966184	4.65306	0.105	-0.0146219
		22	6.25					7.25	76	8	45	204	121	212	0.904762	0.819277	0.180723	0.253049	0.628099	0.962264	5.00635	0.116246	-0.0151206
		23	8					7.5	75	8	41	209	116	217	0.903614	0.836	0.164	0.253049	0.646552	0.963134	5.50984	0.115294	-0.0178597
		27	22.5					7.75	75	10	36	214	111	224	0.882353	0.856	0.144	0.253049	0.675676	0.955357	6.12745	0.137438	-0.0169782
		24.5	1					8	73	12	31	218	104	230	0.858824	0.875502	0.124498	0.253049	0.701923	0.947826	6.89829	0.161252	-0.0125605
		20.75	6.5					8.25	71	13	27	219	98	232	0.845238	0.890244	0.109756	0.253049	0.72449	0.943966	7.70106	0.173842	-0.00379341
		13	-3					8.5	70	13	26	221	96	234	0.843373	0.894737	0.105263	0.253049	0.729167	0.944444	8.01205	0.175053	-0.00615998
		28.25	2					8.75	70	13	24	221	94	234	0.843373	0.902041	0.0979592	0.253049	0.744681	0.944444	8.60944	0.173636	-0.000335838
		35.5	6					9	70	13	24	222	94	235	0.843373	0.902439	0.097561	0.253049	0.744681	0.944681	8.64458	0.173559	-0.00340794
		-2.5	-1					9.25	70	14	23	223	93	237	0.833333	0.906504	0.0934959	0.253049	0.752688	0.940928	8.91304	0.183857	-0.00338345
		21.75	1.25					9.5	69	14	22	224	91	238	0.831325	0.910569	0.0894309	0.253049	0.758242	0.941176	9.29573	0.185241	-0.00337937
		35	4.75					9.75	69	14	21	225	90	239	0.831325	0.914634	0.0853659	0.253049	0.766667	0.941423	9.73838	0.184418	-0.00337937
		17.5	8					10	69	14	20	226	89	240	0.831325	0.918699	0.0813008	0.253049	0.775281	0.941667	10.2253	0.183602	-0.0031173
		8	7.5					10.25	69	14	19	226	88	240	0.831325	0.922449	0.077551	0.253049	0.784091	0.941667	10.7197	0.182855	0
		38.25	-3.25					10.5	69	15	19	226	88	241	0.821429	0.922449	0.077551	0.253049	0.784091	0.937759	10.5921	0.193584	0
		11.25	7.75					10.75	68	15	19	226	87	241	0.819277	0.922449	0.077551	0.253049	0.781609	0.937759	10.5644	0.195916	0
		30.5	-0.5					11	68	15	19	226	87	241	0.819277	0.922449	0.077551	0.253049	0.781609	0.937759	10.5644	0.195916	0
		17	4.5					11.25	68	16	19	226	87	242	0.809524	0.922449	0.077551	0.253049	0.781609	0.933884	10.4386	0.20649	-0.000253324
		22.75	0					11.5	67	17	19	227	86	244	0.797619	0.922764	0.0772358	0.253049	0.77907	0.930328	10.3271	0.21932	-0.00299955
		35.75	21					11.75	66	17	18	227	84	244	0.795181	0.926531	0.0734694	0.253049	0.785714	0.930328	10.8233	0.22106	-0.000236072
		26.5	-2					12	66	18	18	228	84	246	0.785714	0.926829	0.0731707	0.253049	0.785714	0.926829	10.7381	0.231203	-0.00296746
		16.75	3.25					12.25	65	18	17	228	82	246	0.783133	0.930612	0.0693878	0.253049	0.792683	0.926829	11.2863	0.233037	0
		36.25	0.25					12.5	65	19	17	228	82	247	0.77381	0.930612	0.0693878	0.253049	0.792683	0.923077	11.152	0.243056	0
		34.25	-5					12.75	64	20	17	228	81	248	0.761905	0.930612	0.0693878	0.253049	0.790123	0.919355	10.9804	0.255848	0
		7.75	-0.25					13	63	21	17	228	80	249	0.75	0.930612	0.0693878	0.253049	0.7875	0.915663	10.8088	0.26864	-0.00062453
		11.5	-4.25					13.25	62	22	17	231	79	253	0.738095	0.931452	0.0685484	0.253049	0.78481	0.913043	10.7675	0.281179	-0.00857146
		14	0.75					13.5	61	22	14	232	75	254	0.73494	0.943089	0.0569106	0.253049	0.813333	0.913386	12.9139	0.281055	-0.00298756
		39.5	1.75					13.75	61	22	13	233	74	255	0.73494	0.947154	0.0528455	0.253049	0.824324	0.913725	13.9073	0.279849	-0.00282432
		15.75	-1.25					14	61	23	12	233	73	256	0.72619	0.95102	0.0489796	0.253049	0.835616	0.910156	14.8264	0.287911	0
		30.75	-1.75					14.25	60	24	12	233	72	257	0.714286	0.95102	0.0489796	0.253049	0.833333	0.906615	14.5833	0.300429	0
		0.75	3					14.5	59	24	12	233	71	257	0.710843	0.95102	0.0489796	0.253049	0.830986	0.906615	14.5131	0.304049	0
		40.5	4.25					14.75	59	24	12	233	71	257	0.710843	0.95102	0.0489796	0.253049	0.830986	0.906615	14.5131	0.304049	0
		44.5	-3.75					15	59	24	12	233	71	257	0.710843	0.95102	0.0489796	0.253049	0.830986	0.906615	14.5131	0.304049	0
		39.75	-4.5					15.25	59	25	12	233	71	258	0.702381	0.95102	0.0489796	0.253049	0.830986	0.903101	14.3403	0.312947	-0.000137853
		44.75	2.25					15.5	58	27	12	234	70	261	0.682353	0.95122	0.0487805	0.253049	0.828571	0.896552	13.9882	0.333937	-0.0026188
			3.75					15.75	56	28	11	234	67	262	0.666667	0.955102	0.044898	0.253049	0.835821	0.89313	14.8485	0.349003	0
			11.5					16	55	28	11	234	66	262	0.662651	0.955102	0.044898	0.253049	0.833333	0.89313	14.759	0.353208	0
			6.25					16.25	55	28	11	234	66	262	0.662651	0.955102	0.044898	0.253049	0.833333	0.89313	14.759	0.353208	0
			4					16.5	55	28	11	234	66	262	0.662651	0.955102	0.044898	0.253049	0.833333	0.89313	14.759	0.353208	-0.00023807
			-3.5					16.75	55	30	11	236	66	266	0.647059	0.955466	0.0445344	0.253049	0.833333	0.887218	14.5294	0.369392	-0.00495512
			-0.75					17	53	32	9	236	62	268	0.623529	0.963265	0.0367347	0.253049	0.854839	0.880597	16.9739	0.390828	-0.000184118
			2.75					17.25	51	32	9	238	60	270	0.614458	0.963563	0.0364372	0.253049	0.85	0.881481	16.8635	0.400121	-0.00487539
			-2.5					17.5	51	33	7	239	58	272	0.607143	0.971545	0.0284553	0.253049	0.87931	0.878676	21.3367	0.404363	-0.00238401
			35					17.75	50	34	6	239	56	273	0.595238	0.97551	0.0244898	0.253049	0.892857	0.875458	24.3056	0.414923	-5.90144e-05
			-2.25					18	49	34	6	240	55	274	0.590361	0.97561	0.0243902	0.253049	0.890909	0.875912	24.2048	0.41988	-0.00233687
			15.5					18.25	49	35	5	240	54	275	0.583333	0.979592	0.0204082	0.253049	0.907407	0.872727	28.5833	0.425347	0
			5.5					18.5	48	36	5	240	53	276	0.571429	0.979592	0.0204082	0.253049	0.90566	0.869565	28	0.4375	0
			3.5					18.75	47	36	5	240	52	276	0.566265	0.979592	0.0204082	0.253049	0.903846	0.869565	27.747	0.442771	0
			5.75					19	47	37	5	240	52	277	0.559524	0.979592	0.0204082	0.253049	0.903846	0.866426	27.4167	0.449653	0
			-4					19.25	46	37	5	240	51	277	0.554217	0.979592	0.0204082	0.253049	0.901961	0.866426	27.1566	0.45507	0
			2.5					19.5	46	37	5	240	51	277	0.554217	0.979592	0.0204082	0.253049	0.901961	0.866426	27.1566	0.45507	0
			-1.5					19.75	46	37	5	240	51	277	0.554217	0.979592	0.0204082	0.253049	0.901961	0.866426	27.1566	0.45507	0
			-5.25					20	46	38	5	240	51	278	0.547619	0.979592	0.0204082	0.253049	0.901961	0.863309	26.8333	0.461806	0
			0.5					20.25	45	38	5	240	50	278	0.542169	0.979592	0.0204082	0.253049	0.9	0.863309	26.5663	0.467369	0
			16.75					20.5	45	38	5	240	50	278	0.542169	0.979592	0.0204082	0.253049	0.9	0.863309	26.5663	0.467369	0
			7.25					20.75	45	39	5	240	50	279	0.535714	0.979592	0.0204082	0.253049	0.9	0.860215	26.25	0.473958	-4.42108e-05
			-2.75					21	44	39	5	241	49	280	0.53012	0.979675	0.0203252	0.253049	0.897959	0.860714	26.0819	0.479628	-0.00210716
			-4.75					21.25	44	40	4	241	48	281	0.52381	0.983673	0.0163265	0.253049	0.916667	0.857651	32.0833	0.484094	0
			4.75					21.5	43	41	4	241	47	282	0.511905	0.983673	0.0163265	0.253049	0.914894	0.85461	31.3542	0.496196	0
			-0.5					21.75	42	43	4	241	46	284	0.494118	0.983673	0.0163265	0.253049	0.913043	0.848592	30.2647	0.514279	0
			6.75					22	40	44	4	241	44	285	0.47619	0.983673	0.0163265	0.253049	0.909091	0.845614	29.1667	0.532503	0
			1					22.25	39	45	4	241	43	286	0.464286	0.983673	0.0163265	0.253049	0.906977	0.842657	28.4375	0.544606	-3.05995e-05
			2.25					22.5	38	45	4	242	42	287	0.457831	0.98374	0.0162602	0.253049	0.904762	0.843206	28.1566	0.55113	-0.00182737
			0.25					22.75	38	46	3	242	41	288	0.452381	0.987755	0.0122449	0.253049	0.926829	0.840278	36.9444	0.554408	0
			18					23	37	47	3	242	40	289	0.440476	0.987755	0.0122449	0.253049	0.925	0.83737	35.9722	0.56646	0
			5.25					23.25	36	47	3	242	39	289	0.433735	0.987755	0.0122449	0.253049	0.923077	0.83737	35.4217	0.573285	0
			4.5					23.5	36	48	3	242	39	290	0.428571	0.987755	0.0122449	0.253049	0.923077	0.834483	35	0.578512	0
			-8					23.75	35	49	3	242	38	291	0.416667	0.987755	0.0122449	0.253049	0.921053	0.831615	34.0278	0.590565	0
			13.5					24	34	50	3	242	37	292	0.404762	0.987755	0.0122449	0.253049	0.918919	0.828767	33.0556	0.602617	0
			5					24.25	33	51	3	242	36	293	0.392857	0.987755	0.0122449	0.253049	0.916667	0.825939	32.0833	0.614669	0
			-4.5					24.5	32	53	3	242	35	295	0.376471	0.987755	0.0122449	0.253049	0.914286	0.820339	30.7451	0.631259	0
			-2.25					24.75	30	54	3	242	33	296	0.357143	0.987755	0.0122449	0.253049	0.909091	0.817568	29.1667	0.650826	-1.74809e-05
			-3.5					25	29	55	3	243	32	298	0.345238	0.987805	0.0121951	0.253049	0.90625	0.815436	28.3095	0.662845	-0.00136795
			-1.25					25.25	28	56	2	243	30	299	0.333333	0.991837	0.00816327	0.253049	0.933333	0.812709	40.8333	0.672154	0
			4					25.5	27	56	2	243	29	299	0.325301	0.991837	0.00816327	0.253049	0.931034	0.812709	39.8494	0.680252	0
			3.25					25.75	27	56	2	243	29	299	0.325301	0.991837	0.00816327	0.253049	0.931034	0.812709	39.8494	0.680252	-1.07305e-05
			7					26	27	57	2	244	29	301	0.321429	0.99187	0.00813008	0.253049	0.931034	0.810631	39.5357	0.684133	-0.00128474
			2.5					26.25	26	57	1	244	27	301	0.313253	0.995918	0.00408163	0.253049	0.962963	0.810631	76.747	0.689562	0
			0					26.5	26	59	1	244	27	303	0.305882	0.995918	0.00408163	0.253049	0.962963	0.805281	74.9412	0.696962	0
			3					26.75	24	59	1	244	25	303	0.289157	0.995918	0.00408163	0.253049	0.96	0.805281	70.8434	0.713757	0
			1.25					27	24	61	1	244	25	305	0.282353	0.995918	0.00408163	0.253049	0.96	0.8	69.1765	0.720588	0
			-4.75					27.25	22	62	1	244	23	306	0.261905	0.995918	0.00408163	0.253049	0.956522	0.797386	64.1667	0.74112	0
			7.25					27.5	21	63	1	244	22	307	0.25	0.995918	0.00408163	0.253049	0.954545	0.794788	61.25	0.753074	0
			6.5					27.75	20	63	1	244	21	307	0.240964	0.995918	0.00408163	0.253049	0.952381	0.794788	59.0361	0.762147	0
			17.5					28	20	63	1	244	21	307	0.240964	0.995918	0.00408163	0.253049	0.952381	0.794788	59.0361	0.762147	0
			-1.5					28.25	20	65	1	244	21	309	0.235294	0.995918	0.00408163	0.253049	0.952381	0.789644	57.6471	0.76784	0
			-2.5					28.5	18	66	1	244	19	310	0.214286	0.995918	0.00408163	0.253049	0.947368	0.787097	52.5	0.788934	0
			-4					28.75	17	67	1	244	18	311	0.202381	0.995918	0.00408163	0.253049	0.944444	0.784566	49.5833	0.800888	0
			-4.25					29	16	68	1	244	17	312	0.190476	0.995918	0.00408163	0.253049	0.941176	0.782051	46.6667	0.812842	0
			1.5					29.25	15	68	1	244	16	312	0.180723	0.995918	0.00408163	0.253049	0.9375	0.782051	44.2771	0.822635	0
			-3.25					29.5	15	69	1	244	16	313	0.178571	0.995918	0.00408163	0.253049	0.9375	0.779553	43.75	0.824795	0
			5.75					29.75	14	70	1	244	15	314	0.166667	0.995918	0.00408163	0.253049	0.933333	0.77707	40.8333	0.836749	0
			2.75					30	13	70	1	244	14	314	0.156627	0.995918	0.00408163	0.253049	0.928571	0.77707	38.3735	0.84683	0
			1.75					30.25	13	70	1	244	14	314	0.156627	0.995918	0.00408163	0.253049	0.928571	0.77707	38.3735	0.84683	0
			7.75					30.5	13	71	1	244	14	315	0.154762	0.995918	0.00408163	0.253049	0.928571	0.774603	37.9167	0.848702	0
			-3					30.75	12	72	1	244	13	316	0.142857	0.995918	0.00408163	0.253049	0.923077	0.772152	35	0.860656	0
			-0.25					31	11	72	1	244	12	316	0.13253	0.995918	0.00408163	0.253049	0.916667	0.772152	32.4699	0.871025	0
			-1.75					31.25	11	72	1	244	12	316	0.13253	0.995918	0.00408163	0.253049	0.916667	0.772152	32.4699	0.871025	0
			13.25					31.5	11	72	1	244	12	316	0.13253	0.995918	0.00408163	0.253049	0.916667	0.772152	32.4699	0.871025	0
			7.5					31.75	11	72	1	244	12	316	0.13253	0.995918	0.00408163	0.253049	0.916667	0.772152	32.4699	0.871025	0
			-5					32	11	72	1	244	12	316	0.13253	0.995918	0.00408163	0.253049	0.916667	0.772152	32.4699	0.871025	0
			-2.75					32.25	11	72	1	244	12	316	0.13253	0.995918	0.00408163	0.253049	0.916667	0.772152	32.4699	0.871025	0
			6.25					32.5	11	72	1	244	12	316	0.13253	0.995918	0.00408163	0.253049	0.916667	0.772152	32.4699	0.871025	0
			0.5					32.75	11	72	1	244	12	316	0.13253	0.995918	0.00408163	0.253049	0.916667	0.772152	32.4699	0.871025	0
			-2					33	11	72	1	244	12	316	0.13253	0.995918	0.00408163	0.253049	0.916667	0.772152	32.4699	0.871025	0
			2					33.25	11	72	1	244	12	316	0.13253	0.995918	0.00408163	0.253049	0.916667	0.772152	32.4699	0.871025	0
			3.75					33.5	11	72	1	244	12	316	0.13253	0.995918	0.00408163	0.253049	0.916667	0.772152	32.4699	0.871025	0
			5.5					33.75	11	72	1	244	12	316	0.13253	0.995918	0.00408163	0.253049	0.916667	0.772152	32.4699	0.871025	0
			-3.75					34	11	72	1	244	12	316	0.13253	0.995918	0.00408163	0.253049	0.916667	0.772152	32.4699	0.871025	0
			-0.75					34.25	11	73	1	244	12	317	0.130952	0.995918	0.00408163	0.253049	0.916667	0.769716	32.0833	0.872609	0
			0.75					34.5	10	73	1	244	11	317	0.120482	0.995918	0.00408163	0.253049	0.909091	0.769716	29.5181	0.883123	0
			1					34.75	10	73	1	244	11	317	0.120482	0.995918	0.00408163	0.253049	0.909091	0.769716	29.5181	0.883123	-1.98714e-06
			1.25					35	10	74	1	245	11	319	0.119048	0.995935	0.00406504	0.253049	0.909091	0.768025	29.2857	0.884548	-0.00046236
			8					35.25	9	74	0	245	9	319	0.108434	1	0	0.253049	1	0.768025	#DIV/0!	0.891566	0
			-4					35.5	9	75	0	245	9	320	0.107143	1	0	0.253049	1	0.765625	#DIV/0!	0.892857	0
			5					35.75	8	76	0	245	8	321	0.0952381	1	0	0.253049	1	0.76324	#DIV/0!	0.904762	0
			8.5					36	7	76	0	245	7	321	0.0843373	1	0	0.253049	1	0.76324	#DIV/0!	0.915663	0
			6					36.25	7	77	0	245	7	322	0.0833333	1	0	0.253049	1	0.76087	#DIV/0!	0.916667	0
			1.5					36.5	6	77	0	245	6	322	0.0722892	1	0	0.253049	1	0.76087	#DIV/0!	0.927711	0
			-3.5					36.75	6	77	0	245	6	322	0.0722892	1	0	0.253049	1	0.76087	#DIV/0!	0.927711	0
			2.25					37	6	77	0	245	6	322	0.0722892	1	0	0.253049	1	0.76087	#DIV/0!	0.927711	0
			3.75					37.25	6	77	0	245	6	322	0.0722892	1	0	0.253049	1	0.76087	#DIV/0!	0.927711	0
			2.5					37.5	6	77	0	245	6	322	0.0722892	1	0	0.253049	1	0.76087	#DIV/0!	0.927711	0
			-2.75					37.75	6	77	0	245	6	322	0.0722892	1	0	0.253049	1	0.76087	#DIV/0!	0.927711	0
			0					38	6	77	0	245	6	322	0.0722892	1	0	0.253049	1	0.76087	#DIV/0!	0.927711	0
			2.75					38.25	6	78	0	245	6	323	0.0714286	1	0	0.253049	1	0.758514	#DIV/0!	0.928571	0
			4.75					38.5	5	78	0	245	5	323	0.060241	1	0	0.253049	1	0.758514	#DIV/0!	0.939759	0
			7.5					38.75	5	78	0	245	5	323	0.060241	1	0	0.253049	1	0.758514	#DIV/0!	0.939759	0
			7.75					39	5	78	0	245	5	323	0.060241	1	0	0.253049	1	0.758514	#DIV/0!	0.939759	0
			-1.25					39.25	5	78	0	245	5	323	0.060241	1	0	0.253049	1	0.758514	#DIV/0!	0.939759	0
			0.25					39.5	5	79	0	245	5	324	0.0595238	1	0	0.253049	1	0.756173	#DIV/0!	0.940476	0
			4					39.75	4	80	0	245	4	325	0.047619	1	0	0.253049	1	0.753846	#DIV/0!	0.952381	0
			-2.5					40	3	80	0	245	3	325	0.0361446	1	0	0.253049	1	0.753846	#DIV/0!	0.963855	0
			-2					40.25	3	80	0	245	3	325	0.0361446	1	0	0.253049	1	0.753846	#DIV/0!	0.963855	0
			-3.25					40.5	3	81	0	245	3	326	0.0357143	1	0	0.253049	1	0.751534	#DIV/0!	0.964286	0
			-1.5					40.75	2	81	0	245	2	326	0.0240964	1	0	0.253049	1	0.751534	#DIV/0!	0.975904	0
			-4.5					41	2	81	0	245	2	326	0.0240964	1	0	0.253049	1	0.751534	#DIV/0!	0.975904	0
			-3.75					41.25	2	81	0	245	2	326	0.0240964	1	0	0.253049	1	0.751534	#DIV/0!	0.975904	0
			-4.25					41.5	2	81	0	245	2	326	0.0240964	1	0	0.253049	1	0.751534	#DIV/0!	0.975904	0
			-3					41.75	2	81	0	245	2	326	0.0240964	1	0	0.253049	1	0.751534	#DIV/0!	0.975904	0
			-4.75					42	2	81	0	245	2	326	0.0240964	1	0	0.253049	1	0.751534	#DIV/0!	0.975904	0
			5.5					42.25	2	81	0	245	2	326	0.0240964	1	0	0.253049	1	0.751534	#DIV/0!	0.975904	0
			1.75					42.5	2	81	0	245	2	326	0.0240964	1	0	0.253049	1	0.751534	#DIV/0!	0.975904	0
			-0.5					42.75	2	81	0	245	2	326	0.0240964	1	0	0.253049	1	0.751534	#DIV/0!	0.975904	0
			4.5					43	2	81	0	245	2	326	0.0240964	1	0	0.253049	1	0.751534	#DIV/0!	0.975904	0
			-1					43.25	2	81	0	245	2	326	0.0240964	1	0	0.253049	1	0.751534	#DIV/0!	0.975904	0
			7.25					43.5	2	81	0	245	2	326	0.0240964	1	0	0.253049	1	0.751534	#DIV/0!	0.975904	0
			-0.25					43.75	2	81	0	245	2	326	0.0240964	1	0	0.253049	1	0.751534	#DIV/0!	0.975904	0
			16.75					44	2	81	0	245	2	326	0.0240964	1	0	0.253049	1	0.751534	#DIV/0!	0.975904	0
			3					44.25	2	81	0	245	2	326	0.0240964	1	0	0.253049	1	0.751534	#DIV/0!	0.975904	0
			-2.25					44.5	2	82	0	245	2	327	0.0238095	1	0	0.253049	1	0.749235	#DIV/0!	0.97619	0
			6.5					44.75	1	83	0	245	1	328	0.0119048	1	0	0.253049	1	0.746951	#DIV/0!	0.988095	0
			-0.75					45	0	83	0	245	0	328	0	1	0	0.253049	#DIV/0!	0.746951	#DIV/0!	1	0
			8.25					45.25	0	83	0	245	0	328	0	1	0	0.253049	#DIV/0!	0.746951	#DIV/0!	1	0
			10					45.5	0	83	0	245	0	328	0	1	0	0.253049	#DIV/0!	0.746951	#DIV/0!	1	0
			2.5					45.75	0	83	0	245	0	328	0	1	0	0.253049	#DIV/0!	0.746951	#DIV/0!	1	0
			1.5					46	0	83	0	245	0	328	0	1	0	0.253049	#DIV/0!	0.746951	#DIV/0!	1	0
			25					46.25	0	83	0	245	0	328	0	1	0	0.253049	#DIV/0!	0.746951	#DIV/0!	1	0
			3.5					46.5	0	83	0	245	0	328	0	1	0	0.253049	#DIV/0!	0.746951	#DIV/0!	1	0
			3.25					46.75	0	83	0	245	0	328	0	1	0	0.253049	#DIV/0!	0.746951	#DIV/0!	1	0
			6					47	0	83	0	245	0	328	0	1	0	0.253049	#DIV/0!	0.746951	#DIV/0!	1	0
			0.75					47.25	0	83	0	245	0	328	0	1	0	0.253049	#DIV/0!	0.746951	#DIV/0!	1	0
			9					47.5	0	83	0	245	0	328	0	1	0	0.253049	#DIV/0!	0.746951	#DIV/0!	1	0
			0.25					47.75	0	83	0	245	0	328	0	1	0	0.253049	#DIV/0!	0.746951	#DIV/0!	1
			7																				-0.900897
			17.25
			-8.5
			2.75
			7.5
			4
			5.25
			6.5
			3
			1.25
			1
			7.75
			4.25
			5.75
			13.75
			26
			9.25
			1.75
			8
			6.25
			5.5
			0
			6.75
			0.5
			12
			9.75
			4.5
			2.25
			9.5
			2
			7
			8.5
			1.75

## Sheet: DOI_2
		W/ IOD (sick) N=83	W/O IOD (Healthy) N=245					Cut-Off	True Positive	False Negative	False Positive	True Negative	Total Positive	Total Negative	Sensitivity	Specificity	1-Specif.	Pre-Test Prob. or Prevalence	Post-Test Prob. or PPV	NPV	LR +	LR -
		15.5	21.75					-5	35	0	290	6	325	6	1	0.0202703	0.97973	0.106707	0.107692	1	1.02069	0	-0.0133998
		22	6					-4.75	35	0	287	10	322	10	1	0.03367	0.96633	0.106707	0.108696	1	1.03484	0	-0.013468
		23	12.75					-4.5	35	0	283	14	318	14	1	0.047138	0.952862	0.106707	0.110063	1	1.04947	0	-0.013468
		27	17.75					-4.25	35	0	279	18	314	18	1	0.0606061	0.939394	0.106707	0.111465	1	1.06452	0	-0.0165751
		24.5	28.25					-4	35	0	275	23	310	23	1	0.0771812	0.922819	0.106707	0.112903	1	1.08364	0	-0.0137279
		20.75	24					-3.75	35	0	270	27	305	27	1	0.0909091	0.909091	0.106707	0.114754	1	1.1	0	-0.013468
		13	22.25					-3.5	35	0	266	31	301	31	1	0.104377	0.895623	0.106707	0.116279	1	1.11654	0	-0.013468
		28.25	7.25					-3.25	35	0	262	35	297	35	1	0.117845	0.882155	0.106707	0.117845	1	1.13359	0	-0.013468
		35.5	19					-3	35	0	258	39	293	39	1	0.131313	0.868687	0.106707	0.119454	1	1.15116	0	-0.013468
		-2.5	18.25					-2.75	35	0	254	43	289	43	1	0.144781	0.855219	0.106707	0.121107	1	1.16929	0	-0.0160664
		21.75	20					-2.5	35	1	250	48	285	49	0.972222	0.161074	0.838926	0.106707	0.122807	0.979592	1.15889	0.172454	-0.0136156
		35	29					-2.25	34	1	245	52	279	53	0.971429	0.175084	0.824916	0.106707	0.121864	0.981132	1.17761	0.163187	-0.0130832
		17.5	12					-2	34	1	241	56	275	57	0.971429	0.188552	0.811448	0.106707	0.123636	0.982456	1.19715	0.151531	-0.0104644
		8	18.5					-1.75	34	1	237	59	271	60	0.971429	0.199324	0.800676	0.106707	0.125461	0.983333	1.21326	0.143341	-0.0124313
		38.25	26.5					-1.5	34	1	234	63	268	64	0.971429	0.212121	0.787879	0.106707	0.126866	0.984375	1.23297	0.134694	-0.0130832
		11.25	9.25					-1.25	34	1	230	67	264	68	0.971429	0.225589	0.774411	0.106707	0.128788	0.985294	1.25441	0.126652	-0.0105859
		30.5	23.75					-1	34	1	226	70	260	71	0.971429	0.236486	0.763514	0.106707	0.130769	0.985915	1.27231	0.120816	-0.0123097
		17	14.25					-0.75	34	1	223	74	257	75	0.971429	0.249158	0.750842	0.106707	0.132296	0.986667	1.29379	0.114672	-0.0130832
		22.75	1.75					-0.5	34	1	219	78	253	79	0.971429	0.262626	0.737374	0.106707	0.134387	0.987342	1.31742	0.108791	-0.0130832
		35.75	21.5					-0.25	34	1	215	82	249	83	0.971429	0.276094	0.723906	0.106707	0.136546	0.987952	1.34193	0.103484	-0.0153991
		26.5	4.25					0	34	1	211	87	245	88	0.971429	0.291946	0.708054	0.106707	0.138776	0.988636	1.37197	0.0978654	-0.0162991
		16.75	17					0.25	34	1	206	92	240	93	0.971429	0.308725	0.691275	0.106707	0.141667	0.989247	1.40527	0.0925466	-0.014093
		36.25	10.5					0.5	34	1	201	96	235	97	0.971429	0.323232	0.676768	0.106707	0.144681	0.989691	1.43539	0.0883929	-0.0129015
		34.25	28.5					0.75	34	2	197	100	231	102	0.944444	0.3367	0.6633	0.106707	0.147186	0.980392	1.42386	0.165	-0.0127091
		7.75	25					1	33	2	193	104	226	106	0.942857	0.350168	0.649832	0.106707	0.146018	0.981132	1.45093	0.163187	-0.0147118
		11.5	28.75					1.25	33	2	189	109	222	111	0.942857	0.365772	0.634228	0.106707	0.148649	0.981982	1.48662	0.156225	-0.0138596
		14	29.5					1.5	33	2	184	113	217	115	0.942857	0.380471	0.619529	0.106707	0.152074	0.982609	1.52189	0.15019	-0.0184127
		39.5	13.25					1.75	33	2	180	120	213	122	0.942857	0.4	0.6	0.106707	0.15493	0.983607	1.57143	0.142857	-0.0146525
		15.75	29.75					2	33	2	173	123	206	125	0.942857	0.415541	0.584459	0.106707	0.160194	0.984	1.61321	0.137515	-0.0131903
		30.75	24.5					2.25	33	2	170	128	203	130	0.942857	0.42953	0.57047	0.106707	0.162562	0.984615	1.65277	0.133036	-0.0158198
		0.75	5					2.5	33	2	165	133	198	135	0.942857	0.446309	0.553691	0.106707	0.166667	0.985185	1.70286	0.128034	-0.0158198
		40.5	7.75					2.75	33	2	160	138	193	140	0.942857	0.463087	0.536913	0.106707	0.170984	0.985714	1.75607	0.123395	-0.0141685
		44.5	12.5					3	33	2	155	142	188	144	0.942857	0.478114	0.521886	0.106707	0.175532	0.986111	1.80664	0.119517	-0.0126984
		39.75	-2.5					3.25	33	2	151	146	184	148	0.942857	0.491582	0.508418	0.106707	0.179348	0.986486	1.85449	0.116243	-0.00953457
		44.75	16.75					3.5	33	2	147	148	180	150	0.942857	0.501695	0.498305	0.106707	0.183333	0.986667	1.89213	0.1139	-0.00951305
			8.25					3.75	33	2	145	152	178	154	0.942857	0.511785	0.488215	0.106707	0.185393	0.987013	1.93123	0.111654	-0.0126984
			27.5					4	33	2	141	156	174	158	0.942857	0.525253	0.474747	0.106707	0.189655	0.987342	1.98602	0.108791	-0.0126984
			24.75					4.25	33	2	137	160	170	162	0.942857	0.538721	0.461279	0.106707	0.194118	0.987654	2.044	0.106071	-0.0141153
			8					4.5	33	2	133	165	166	167	0.942857	0.553691	0.446309	0.106707	0.198795	0.988024	2.11257	0.103203	-0.0144562
			21.25					4.75	33	2	128	169	161	171	0.942857	0.569024	0.430976	0.106707	0.204969	0.988304	2.18772	0.100423	-0.0113685
			27					5	33	2	124	172	157	174	0.942857	0.581081	0.418919	0.106707	0.210191	0.988506	2.25069	0.0983389	-0.00955598
			24.25					5.25	33	2	121	175	154	177	0.942857	0.591216	0.408784	0.106707	0.214286	0.988701	2.30649	0.0966531	-0.0120786
			15.5					5.5	33	2	118	180	151	182	0.942857	0.604027	0.395973	0.106707	0.218543	0.989011	2.38111	0.0946032	-0.014616
			26					5.75	33	2	113	184	146	186	0.942857	0.619529	0.380471	0.106707	0.226027	0.989247	2.47813	0.092236	-0.0138596
			25.25					6	33	2	109	189	142	191	0.942857	0.634228	0.365772	0.106707	0.232394	0.989529	2.57772	0.0900983	-0.0147118
			27.25					6.25	33	2	104	193	137	195	0.942857	0.649832	0.350168	0.106707	0.240876	0.989744	2.69258	0.0879349	-0.0137637
			15.25					6.5	33	2	100	198	133	200	0.942857	0.66443	0.33557	0.106707	0.24812	0.99	2.80971	0.0860029	-0.0137888
			23.5					6.75	33	2	95	201	128	203	0.942857	0.679054	0.320946	0.106707	0.257812	0.990148	2.93774	0.0841507	-0.0105427
			0.5					7	33	2	92	205	125	207	0.942857	0.690236	0.309764	0.106707	0.264	0.990338	3.04379	0.0827875	-0.0136359
			6					7.25	33	2	88	210	121	212	0.942857	0.704698	0.295302	0.106707	0.272727	0.990566	3.19286	0.0810884	-0.0158198
			-3					7.5	33	2	83	215	116	217	0.942857	0.721477	0.278523	0.106707	0.284483	0.990783	3.3852	0.0792027	-0.0164139
			-2.75					7.75	33	3	78	221	111	224	0.916667	0.73913	0.26087	0.106707	0.297297	0.986607	3.51389	0.112745	-0.0173864
			4.5					8	32	4	72	226	104	230	0.888889	0.758389	0.241611	0.106707	0.307692	0.982609	3.67901	0.146509	-0.0128589
			4.75					8.25	31	4	67	228	98	232	0.885714	0.772881	0.227119	0.106707	0.316327	0.982759	3.89979	0.14787	-0.00600484
			-0.75					8.5	31	4	65	230	96	234	0.885714	0.779661	0.220339	0.106707	0.322917	0.982906	4.01978	0.146584	-0.0047137
			7.5					8.75	31	4	63	230	94	234	0.885714	0.784983	0.215017	0.106707	0.329787	0.982906	4.11927	0.14559	-0.000647768
			-5					9	31	4	63	231	94	235	0.885714	0.785714	0.214286	0.106707	0.329787	0.982979	4.13333	0.145455	-0.0036458
			2.25					9.25	31	4	62	233	93	237	0.885714	0.789831	0.210169	0.106707	0.333333	0.983122	4.21429	0.144697	-0.0053921
			-2					9.5	31	4	60	234	91	238	0.885714	0.795918	0.204082	0.106707	0.340659	0.983193	4.34	0.14359	-0.00301263
			17.25					9.75	31	4	59	235	90	239	0.885714	0.79932	0.20068	0.106707	0.344444	0.983264	4.41356	0.142979	-0.00301263
			2.75					10	31	4	58	236	89	240	0.885714	0.802721	0.197279	0.106707	0.348315	0.983333	4.48966	0.142373	-0.00242656
			-4					10.25	31	4	57	236	88	240	0.885714	0.805461	0.194539	0.106707	0.352273	0.983333	4.55288	0.141889	-0.000586075
			-4.75					10.5	31	4	57	237	88	241	0.885714	0.806122	0.193878	0.106707	0.352273	0.983402	4.56842	0.141772	-0.00243684
			7.75					10.75	31	4	56	237	87	241	0.885714	0.808874	0.191126	0.106707	0.356322	0.983402	4.63418	0.14129	0
			4.25					11	31	4	56	237	87	241	0.885714	0.808874	0.191126	0.106707	0.356322	0.983402	4.63418	0.14129	0
			-2.25					11.25	31	5	56	237	87	242	0.861111	0.808874	0.191126	0.106707	0.356322	0.979339	4.50546	0.171707	-0.00055077
			13.25					11.5	30	6	56	238	86	244	0.833333	0.809524	0.190476	0.106707	0.348837	0.97541	4.375	0.205882	-0.00229582
			13.25					11.75	29	6	55	238	84	244	0.828571	0.812287	0.187713	0.106707	0.345238	0.97541	4.41403	0.211044	-0.00105447
			-4.5					12	29	6	55	240	84	246	0.828571	0.813559	0.186441	0.106707	0.345238	0.97561	4.44416	0.210714	-0.00460131
			1.75					12.25	29	6	53	240	82	246	0.828571	0.819113	0.180887	0.106707	0.353659	0.97561	4.58059	0.209286	-0.000509789
			0.75					12.5	29	6	53	241	82	247	0.828571	0.819728	0.180272	0.106707	0.353659	0.975709	4.59623	0.209129	-0.00281827
			-1.5					12.75	29	6	52	242	81	248	0.828571	0.823129	0.176871	0.106707	0.358025	0.975806	4.68462	0.208264	-0.00229539
			2.5					13	29	7	51	242	80	249	0.805556	0.825939	0.174061	0.106707	0.3625	0.971888	4.628	0.235422	-0.00188192
			-4					13.25	28	7	51	246	79	253	0.8	0.828283	0.171717	0.106707	0.35443	0.972332	4.65882	0.241463	-0.00948258
			-1.75					13.5	28	7	47	247	75	254	0.8	0.840136	0.159864	0.106707	0.373333	0.972441	5.00426	0.238057	-0.00272109
			-3.75					13.75	28	7	46	248	74	255	0.8	0.843537	0.156463	0.106707	0.378378	0.972549	5.11304	0.237097	-0.00227119
			-3.5					14	28	8	45	248	73	256	0.777778	0.846416	0.153584	0.106707	0.383562	0.96875	5.0642	0.262545	-0.000404647
			-3.25					14.25	27	8	45	249	72	257	0.771429	0.846939	0.153061	0.106707	0.375	0.968872	5.04	0.26988	-0.00222987
			5.25					14.5	27	8	44	249	71	257	0.771429	0.849829	0.150171	0.106707	0.380282	0.968872	5.13701	0.268962	0
			6.5					14.75	27	8	44	249	71	257	0.771429	0.849829	0.150171	0.106707	0.380282	0.968872	5.13701	0.268962	0
			5.75					15	27	8	44	249	71	257	0.771429	0.849829	0.150171	0.106707	0.380282	0.968872	5.13701	0.268962	-0.000394034
			3.25					15.25	27	8	44	250	71	258	0.771429	0.85034	0.14966	0.106707	0.380282	0.968992	5.15455	0.2688	-0.00296462
			3.75					15.5	27	9	43	252	70	261	0.75	0.854237	0.145763	0.106707	0.385714	0.965517	5.14535	0.292659	-0.00429224
			5.5					15.75	26	10	41	252	67	262	0.722222	0.860068	0.139932	0.106707	0.38806	0.961832	5.16125	0.322972	0
			7.25					16	25	10	41	252	66	262	0.714286	0.860068	0.139932	0.106707	0.378788	0.961832	5.10453	0.3322	0
			0.25					16.25	25	10	41	252	66	262	0.714286	0.860068	0.139932	0.106707	0.378788	0.961832	5.10453	0.3322	0
			-0.5					16.5	25	10	41	252	66	262	0.714286	0.860068	0.139932	0.106707	0.378788	0.961832	5.10453	0.3322	-0.00099895
			-1					16.75	25	11	41	255	66	266	0.694444	0.861486	0.138514	0.106707	0.378788	0.958647	5.01355	0.354684	-0.00630318
			7					17	24	12	38	256	62	268	0.666667	0.870748	0.129252	0.106707	0.387097	0.955224	5.15789	0.382813	-0.00253375
			6.75					17.25	23	12	37	258	60	270	0.657143	0.874576	0.125424	0.106707	0.383333	0.955556	5.23938	0.392027	-0.00413182
			-0.25					17.5	23	13	35	259	58	272	0.638889	0.880952	0.119048	0.106707	0.396552	0.952206	5.36667	0.40991	-0.00215554
			1.5					17.75	22	13	34	260	56	273	0.628571	0.884354	0.115646	0.106707	0.392857	0.952381	5.43529	0.42	-0.002138
			1.25					18	22	13	33	261	55	274	0.628571	0.887755	0.112245	0.106707	0.4	0.952555	5.6	0.418391	-0.002138
			-2.5					18.25	22	13	32	262	54	275	0.628571	0.891156	0.108844	0.106707	0.407407	0.952727	5.775	0.416794	-0.002138
			-1.25					18.5	22	13	31	263	53	276	0.628571	0.894558	0.105442	0.106707	0.415094	0.952899	5.96129	0.415209	-0.00191909
			0					18.75	22	13	30	263	52	276	0.628571	0.897611	0.102389	0.106707	0.423077	0.952899	6.13905	0.413797	-0.000218908
			-4.25					19	22	13	30	264	52	277	0.628571	0.897959	0.102041	0.106707	0.423077	0.953069	6.16	0.413636	-0.00192639
			6.25					19.25	22	13	29	264	51	277	0.628571	0.901024	0.0989761	0.106707	0.431373	0.953069	6.35074	0.412229	0
			8					19.5	22	13	29	264	51	277	0.628571	0.901024	0.0989761	0.106707	0.431373	0.953069	6.35074	0.412229	0
			22.5					19.75	22	13	29	264	51	277	0.628571	0.901024	0.0989761	0.106707	0.431373	0.953069	6.35074	0.412229	-0.000211611
			1					20	22	13	29	265	51	278	0.628571	0.901361	0.0986395	0.106707	0.431373	0.953237	6.37241	0.412075	-0.00193368
			6.5					20.25	22	13	28	265	50	278	0.628571	0.904437	0.0955631	0.106707	0.44	0.953237	6.57755	0.410674	0
			-3					20.5	22	13	28	265	50	278	0.628571	0.904437	0.0955631	0.106707	0.44	0.953237	6.57755	0.410674	0
			2					20.75	22	14	28	265	50	279	0.611111	0.904437	0.0955631	0.106707	0.44	0.949821	6.39484	0.429979	-0.000196833
			6					21	21	14	28	266	49	280	0.6	0.904762	0.0952381	0.106707	0.428571	0.95	6.3	0.442105	-0.00204082
			-1					21.25	21	14	27	267	48	281	0.6	0.908163	0.0918367	0.106707	0.4375	0.950178	6.53333	0.440449	-0.00204082
			1.25					21.5	21	14	26	268	47	282	0.6	0.911565	0.0884354	0.106707	0.446809	0.950355	6.78462	0.438806	-0.00201247
			4.75					21.75	21	15	25	269	46	284	0.583333	0.914966	0.085034	0.106707	0.456522	0.947183	6.86	0.45539	-0.00177823
			8					22	20	16	24	269	44	285	0.555556	0.918089	0.0819113	0.106707	0.454545	0.94386	6.78241	0.484097	-0.000153014
			7.5					22.25	19	16	24	270	43	286	0.542857	0.918367	0.0816327	0.106707	0.44186	0.944056	6.65	0.497778	-0.00184645
			-3.25					22.5	19	16	23	271	42	287	0.542857	0.921769	0.0782313	0.106707	0.452381	0.944251	6.93913	0.495941	-0.00168409
			7.75					22.75	19	17	22	271	41	288	0.527778	0.924915	0.0750853	0.106707	0.463415	0.940972	7.02904	0.510558	0
			-0.5					23	18	18	22	271	40	289	0.5	0.924915	0.0750853	0.106707	0.45	0.937716	6.65909	0.54059	0
			4.5					23.25	17	18	22	271	39	289	0.485714	0.924915	0.0750853	0.106707	0.435897	0.937716	6.46883	0.556036	-0.000124048
			0					23.5	17	18	22	272	39	290	0.485714	0.92517	0.0748299	0.106707	0.435897	0.937931	6.49091	0.555882	-0.00165209
			21					23.75	17	18	21	273	38	291	0.485714	0.928571	0.0714286	0.106707	0.447368	0.938144	6.8	0.553846	-0.00165209
			-2					24	17	18	20	274	37	292	0.485714	0.931973	0.0680272	0.106707	0.459459	0.938356	7.14	0.551825	-0.00165209
			3.25					24.25	17	18	19	275	36	293	0.485714	0.935374	0.0646259	0.106707	0.472222	0.938567	7.51579	0.549818	-0.00162914
			0.25					24.5	17	19	18	276	35	295	0.472222	0.938776	0.0612245	0.106707	0.485714	0.935593	7.71296	0.562198	-0.00158055
			-5					24.75	16	19	17	277	33	296	0.457143	0.942177	0.0578231	0.106707	0.484848	0.935811	7.90588	0.576173	-0.00163924
			-0.25					25	16	19	16	279	32	298	0.457143	0.945763	0.0542373	0.106707	0.5	0.936242	8.42857	0.573989	-0.00302548
			-4.25					25.25	16	19	14	280	30	299	0.457143	0.952381	0.047619	0.106707	0.533333	0.936455	9.6	0.57	-0.00148592
			0.75					25.5	16	19	13	280	29	299	0.457143	0.955631	0.0443686	0.106707	0.551724	0.936455	10.3033	0.568061	0
			1.75					25.75	16	19	13	280	29	299	0.457143	0.955631	0.0443686	0.106707	0.551724	0.936455	10.3033	0.568061	-0.00013751
			-1.25					26	16	19	13	282	29	301	0.457143	0.955932	0.0440678	0.106707	0.551724	0.936877	10.3736	0.567882	-0.00298292
			-1.75					26.25	16	19	11	282	27	301	0.457143	0.962457	0.0375427	0.106707	0.592593	0.936877	12.1766	0.564032	-5.75646e-05
			3					26.5	16	20	11	283	27	303	0.444444	0.962585	0.037415	0.106707	0.592593	0.933993	11.8788	0.57715	-0.00143405
			4.25					26.75	15	20	10	283	25	303	0.428571	0.96587	0.0341297	0.106707	0.6	0.933993	12.5571	0.59162	-4.90607e-05
			-3.75					27	15	21	10	284	25	305	0.416667	0.965986	0.0340136	0.106707	0.6	0.931148	12.25	0.603873	-0.00138889
			-4.5					27.25	14	21	9	285	23	306	0.4	0.969388	0.0306122	0.106707	0.608696	0.931373	13.0667	0.618947	-0.00136054
			2.25					27.5	14	21	8	286	22	307	0.4	0.972789	0.0272109	0.106707	0.636364	0.931596	14.7	0.616783	-0.00132804
			3.75					27.75	14	21	7	286	21	307	0.4	0.976109	0.0238908	0.106707	0.666667	0.931596	16.7429	0.614685	0
			11.5					28	14	21	7	286	21	307	0.4	0.976109	0.0238908	0.106707	0.666667	0.931596	16.7429	0.614685	-3.2053e-05
			6.25					28.25	14	22	7	287	21	309	0.388889	0.97619	0.0238095	0.106707	0.666667	0.928803	16.3333	0.626016	-0.00129306
			4					28.5	13	22	6	288	19	310	0.371429	0.979592	0.0204082	0.106707	0.684211	0.929032	18.2	0.641667	-0.00126336
			-3.5					28.75	13	22	5	289	18	311	0.371429	0.982993	0.0170068	0.106707	0.722222	0.92926	21.84	0.639446	-0.00126336
			-0.75					29	13	22	4	290	17	312	0.371429	0.986395	0.0136054	0.106707	0.764706	0.929487	27.3	0.637241	-0.00125043
			2.75					29.25	13	22	3	290	16	312	0.371429	0.989761	0.0102389	0.106707	0.8125	0.929487	36.2762	0.635074	-1.29355e-05
			-2.5					29.5	13	22	3	291	16	313	0.371429	0.989796	0.0102041	0.106707	0.8125	0.929712	36.4	0.635052	-0.00126336
			35					29.75	13	22	2	292	15	314	0.371429	0.993197	0.00680272	0.106707	0.866667	0.929936	54.6	0.632877	-0.00125905
			-2.25					30	13	22	1	292	14	314	0.371429	0.996587	0.00341297	0.106707	0.928571	0.929936	108.829	0.630724	0
			15.5					30.25	13	22	1	292	14	314	0.371429	0.996587	0.00341297	0.106707	0.928571	0.929936	108.829	0.630724	0
			5.5					30.5	13	23	1	292	14	315	0.361111	0.996587	0.00341297	0.106707	0.928571	0.926984	105.806	0.641077	0
			3.5					30.75	12	24	1	292	13	316	0.333333	0.996587	0.00341297	0.106707	0.923077	0.924051	97.6667	0.66895	0
			5.75					31	11	24	1	292	12	316	0.314286	0.996587	0.00341297	0.106707	0.916667	0.924051	92.0857	0.688063	0
			-4					31.25	11	24	1	292	12	316	0.314286	0.996587	0.00341297	0.106707	0.916667	0.924051	92.0857	0.688063	0
			2.5					31.5	11	24	1	292	12	316	0.314286	0.996587	0.00341297	0.106707	0.916667	0.924051	92.0857	0.688063	0
			-1.5					31.75	11	24	1	292	12	316	0.314286	0.996587	0.00341297	0.106707	0.916667	0.924051	92.0857	0.688063	0
			-5.25					32	11	24	1	292	12	316	0.314286	0.996587	0.00341297	0.106707	0.916667	0.924051	92.0857	0.688063	0
			0.5					32.25	11	24	1	292	12	316	0.314286	0.996587	0.00341297	0.106707	0.916667	0.924051	92.0857	0.688063	0
			16.75					32.5	11	24	1	292	12	316	0.314286	0.996587	0.00341297	0.106707	0.916667	0.924051	92.0857	0.688063	0
			7.25					32.75	11	24	1	292	12	316	0.314286	0.996587	0.00341297	0.106707	0.916667	0.924051	92.0857	0.688063	0
			-2.75					33	11	24	1	292	12	316	0.314286	0.996587	0.00341297	0.106707	0.916667	0.924051	92.0857	0.688063	0
			-4.75					33.25	11	24	1	292	12	316	0.314286	0.996587	0.00341297	0.106707	0.916667	0.924051	92.0857	0.688063	0
			4.75					33.5	11	24	1	292	12	316	0.314286	0.996587	0.00341297	0.106707	0.916667	0.924051	92.0857	0.688063	0
			-0.5					33.75	11	24	1	292	12	316	0.314286	0.996587	0.00341297	0.106707	0.916667	0.924051	92.0857	0.688063	0
			6.75					34	11	24	1	292	12	316	0.314286	0.996587	0.00341297	0.106707	0.916667	0.924051	92.0857	0.688063	0
			1					34.25	11	25	1	292	12	317	0.305556	0.996587	0.00341297	0.106707	0.916667	0.921136	89.5278	0.696823	0
			2.25					34.5	10	25	1	292	11	317	0.285714	0.996587	0.00341297	0.106707	0.909091	0.921136	83.7143	0.716732	0
			0.25					34.75	10	25	1	292	11	317	0.285714	0.996587	0.00341297	0.106707	0.909091	0.921136	83.7143	0.716732	-3.27072e-06
			18					35	10	26	1	293	11	319	0.277778	0.996599	0.00340136	0.106707	0.909091	0.918495	81.6667	0.724687	-0.000909729
			5.25					35.25	9	26	0	293	9	319	0.257143	1	0	0.106707	1	0.918495	#DIV/0!	0.742857	0
			4.5					35.5	9	27	0	293	9	320	0.25	1	0	0.106707	1	0.915625	#DIV/0!	0.75	0
			-8					35.75	8	28	0	293	8	321	0.222222	1	0	0.106707	1	0.912773	#DIV/0!	0.777778	0
			13.5					36	7	28	0	293	7	321	0.2	1	0	0.106707	1	0.912773	#DIV/0!	0.8	0
			5					36.25	7	29	0	293	7	322	0.194444	1	0	0.106707	1	0.909938	#DIV/0!	0.805556	0
			-4.5					36.5	6	29	0	293	6	322	0.171429	1	0	0.106707	1	0.909938	#DIV/0!	0.828571	0
			-2.25					36.75	6	29	0	293	6	322	0.171429	1	0	0.106707	1	0.909938	#DIV/0!	0.828571	0
			-3.5					37	6	29	0	293	6	322	0.171429	1	0	0.106707	1	0.909938	#DIV/0!	0.828571	0
			-1.25					37.25	6	29	0	293	6	322	0.171429	1	0	0.106707	1	0.909938	#DIV/0!	0.828571	0
			4					37.5	6	29	0	293	6	322	0.171429	1	0	0.106707	1	0.909938	#DIV/0!	0.828571	0
			3.25					37.75	6	29	0	293	6	322	0.171429	1	0	0.106707	1	0.909938	#DIV/0!	0.828571	0
			7					38	6	29	0	293	6	322	0.171429	1	0	0.106707	1	0.909938	#DIV/0!	0.828571	0
			2.5					38.25	6	30	0	293	6	323	0.166667	1	0	0.106707	1	0.907121	#DIV/0!	0.833333	0
			0					38.5	5	30	0	293	5	323	0.142857	1	0	0.106707	1	0.907121	#DIV/0!	0.857143	0
			3					38.75	5	30	0	293	5	323	0.142857	1	0	0.106707	1	0.907121	#DIV/0!	0.857143	0
			1.25					39	5	30	0	293	5	323	0.142857	1	0	0.106707	1	0.907121	#DIV/0!	0.857143	0
			-4.75					39.25	5	30	0	293	5	323	0.142857	1	0	0.106707	1	0.907121	#DIV/0!	0.857143	0
			7.25					39.5	5	31	0	293	5	324	0.138889	1	0	0.106707	1	0.904321	#DIV/0!	0.861111	0
			6.5					39.75	4	32	0	293	4	325	0.111111	1	0	0.106707	1	0.901538	#DIV/0!	0.888889	0
			17.5					40	3	32	0	293	3	325	0.0857143	1	0	0.106707	1	0.901538	#DIV/0!	0.914286	0
			-1.5					40.25	3	32	0	293	3	325	0.0857143	1	0	0.106707	1	0.901538	#DIV/0!	0.914286	0
			-2.5					40.5	3	33	0	293	3	326	0.0833333	1	0	0.106707	1	0.898773	#DIV/0!	0.916667	0
			-4					40.75	2	33	0	293	2	326	0.0571429	1	0	0.106707	1	0.898773	#DIV/0!	0.942857	0
			-4.25					41	2	33	0	293	2	326	0.0571429	1	0	0.106707	1	0.898773	#DIV/0!	0.942857	0
			1.5					41.25	2	33	0	293	2	326	0.0571429	1	0	0.106707	1	0.898773	#DIV/0!	0.942857	0
			-3.25					41.5	2	33	0	293	2	326	0.0571429	1	0	0.106707	1	0.898773	#DIV/0!	0.942857	0
			5.75					41.75	2	33	0	293	2	326	0.0571429	1	0	0.106707	1	0.898773	#DIV/0!	0.942857	0
			2.75					42	2	33	0	293	2	326	0.0571429	1	0	0.106707	1	0.898773	#DIV/0!	0.942857	0
			1.75					42.25	2	33	0	293	2	326	0.0571429	1	0	0.106707	1	0.898773	#DIV/0!	0.942857	0
			7.75					42.5	2	33	0	293	2	326	0.0571429	1	0	0.106707	1	0.898773	#DIV/0!	0.942857	0
			-3					42.75	2	33	0	293	2	326	0.0571429	1	0	0.106707	1	0.898773	#DIV/0!	0.942857	0
			-0.25					43	2	33	0	293	2	326	0.0571429	1	0	0.106707	1	0.898773	#DIV/0!	0.942857	0
			-1.75					43.25	2	33	0	293	2	326	0.0571429	1	0	0.106707	1	0.898773	#DIV/0!	0.942857	0
			13.25					43.5	2	33	0	293	2	326	0.0571429	1	0	0.106707	1	0.898773	#DIV/0!	0.942857	0
			7.5					43.75	2	33	0	293	2	326	0.0571429	1	0	0.106707	1	0.898773	#DIV/0!	0.942857	0
			-5					44	2	33	0	293	2	326	0.0571429	1	0	0.106707	1	0.898773	#DIV/0!	0.942857	0
			-2.75					44.25	2	33	0	293	2	326	0.0571429	1	0	0.106707	1	0.898773	#DIV/0!	0.942857	0
			6.25					44.5	2	34	0	293	2	327	0.0555556	1	0	0.106707	1	0.896024	#DIV/0!	0.944444	0
			0.5					44.75	1	35	0	293	1	328	0.0277778	1	0	0.106707	1	0.893293	#DIV/0!	0.972222	0
			-2					45	0	35	0	293	0	328	0	1	0	0.106707	#DIV/0!	0.893293	#DIV/0!	1	0
			2					45.25	0	35	0	293	0	328	0	1	0	0.106707	#DIV/0!	0.893293	#DIV/0!	1	0
			3.75					45.5	0	35	0	293	0	328	0	1	0	0.106707	#DIV/0!	0.893293	#DIV/0!	1	0
			5.5					45.75	0	35	0	293	0	328	0	1	0	0.106707	#DIV/0!	0.893293	#DIV/0!	1	0
			-3.75					46	0	35	0	293	0	328	0	1	0	0.106707	#DIV/0!	0.893293	#DIV/0!	1	0
			-0.75					46.25	0	35	0	293	0	328	0	1	0	0.106707	#DIV/0!	0.893293	#DIV/0!	1	0
			0.75					46.5	0	35	0	293	0	328	0	1	0	0.106707	#DIV/0!	0.893293	#DIV/0!	1	0
			1					46.75	0	35	0	293	0	328	0	1	0	0.106707	#DIV/0!	0.893293	#DIV/0!	1	0
			1.25					47	0	35	0	293	0	328	0	1	0	0.106707	#DIV/0!	0.893293	#DIV/0!	1	0
			8					47.25	0	35	0	293	0	328	0	1	0	0.106707	#DIV/0!	0.893293	#DIV/0!	1	0
			-4					47.5	0	35	0	293	0	328	0	1	0	0.106707	#DIV/0!	0.893293	#DIV/0!	1	0
			5					47.75	0	35	0	293	0	328	0	1	0	0.106707	#DIV/0!	0.893293	#DIV/0!	1
			8.5																				-0.865345
			6
			1.5
			-3.5
			2.25
			3.75
			2.5
			-2.75
			0
			2.75
			4.75
			7.5
			7.75
			-1.25
			0.25
			4
			-2.5
			-2
			-3.25
			-1.5
			-4.5
			-3.75
			-4.25
			-3
			-4.75
			5.5
			1.75
			-0.5
			4.5
			-1
			7.25
			-0.25
			16.75
			3
			-2.25
			6.5
			-0.75
			8.25
			10
			2.5
			1.5
			25
			3.5
			3.25
			6
			0.75
			9
			0.25
			7
			17.25
			-8.5
			2.75
			7.5
			4
			5.25
			6.5
			3
			1.25
			1
			7.75
			4.25
			5.75
			13.75
			26
			9.25
			1.75
			8
			6.25
			5.5
			0
			6.75
			0.5
			12
			9.75
			4.5
			2.25
			9.5
			2
			7
			8.5
			1.75
